# Supplementary material for: Are Graduate Medical Trainees Prepared for the Personalized Genomic Medicine Revolution? Trainee Perspectives at One Institution
Source: J Pers Med. 2023 Jun 21;13(7):1025. doi: 10.3390/jpm13071025 (PMC10381337; doi:10.3390/jpm13071025)
Supplement: Supplementary file 1 [file jpm-13-01025-s001.zip]

Archive with 1 entries (1 files):
- jpm-2397012-supplementary.pdf
